# Supplementary material for: The Explore2–2022 climate projections dataset for impact studies over France
Source: Data Brief. 2026 Mar 9;66:112659. doi: 10.1016/j.dib.2026.112659 (PMC13011224; doi:10.1016/j.dib.2026.112659)
Supplement: Supplementary file 1 [file mmc1.zip]

Archive with 1 entries (1 files):
- 20251208_Vsubmitted_Explore2data-paper_suppl_material.odt
